# Supplementary material for: SOX11 contributes to the regulation of GDF5 in joint maintenance
Source: BMC Dev Biol. 2013 Jan 29;13:4. doi: 10.1186/1471-213X-13-4 (PMC3760452; doi:10.1186/1471-213X-13-4)
Supplement: Additional file 10: Table 1 — Primer sequences for plasmid construction, shRNA or RT-PCR analysis used in this study. [file 1471-213X-13-4-S10.xls]

## Sheet: for cDNA
Table 1
Primer information for plasmid construction
Human SOX11	Forward	ATGGTGCAGCAGGCGG
	Reverse	TCAATATGTGAACACCAGGTCG
Mouse Sox11	Forward	ATGGTGCAGCAGGCCG
	Reverse	TCAATACGTGAACACCAGGTCG
Chick Sox11	Forward	ATGGTACAGCAGGCGGAGAG
	Reverse	CGCTCAGTACGTGAACACCAG
Chick Sox11 (GFP fusion)	Forward	GCCACCATGGTGAGCAAG
	Reverse	TCAGTACGTGAACACCAGGTCG
Human GDF5	Forward	ATGAGACTCCCCAAACTCCTCA
	Reverse	CTACCTGCAGCCACACGACT
Mouse Gdf5	Forward	CAGAGGATGAGACTCCCCAAAC
	Reverse	GCCCACTCAGAGTCTGTTCCTT
Human GDF5 promoter -448 primer	Forward	AAAGTGGGGTGGGCTGC
Human GDF5 promoter +319 primer	Reverse	CCTCTGGCCAGCCGCT
Human SOX11 N-terminus deletion	Forward	AGCCAGAGCCCAGAGAAGAG
Human SOX11 N-terminus deletion (for pCMV-HA)	Reverse	CATGATCCGCTGGGTCG
Human SOX11 N-terminus deletion (for pMx-IRES-Bsr)	Reverse	CATGATCCGCTGGGATC
Human SOX11 C-terminus deletion	Forward	TGAAAGGCGCCCGCT
	Reverse	CTCGTCGTAGAGGCTCGCTC
Human SOX11 AR domain deletion	Forward	CGCCTCTACTACAGCTTCAAGAAC
	Reverse	CACGTAGTCGTCGCCCG
Deletion in Human GDF5 promoter (+151)	Reverse	GGTGTGTGTTTGTATCCAGTCCC
Deletion in Human GDF5 promoter (from +151 to +214)	Forward	GCTGCTTTTGAAAGTCCACTCC
Deletion in Human GDF5 promoter (from +151 to +229)	Forward	CCACTCCTTTCATGGTTTTTCC
Deletion in Human GDF5 promoter (from +151 to +247)	Forward	TTCCTGCCAAACCAGAGGC
Deletion in Human GDF5 promoter (from +151 to +276)	Forward	CTGCCGCTGTTCTCTTTGG
Mutation 1 in Human GDF5 promoter	Forward	GTGAAAGTCCACTCCTTTCATGG
Mutation 2 in Human GDF5 promoter	Forward	GTAAAAGTCCACTCCTTTCATGG
Mutation 3 in Human GDF5 promoter	Forward	GTGAAAATCCACTCCTTTCATGG
Reverse primer for Mutation 1-3	Reverse	AAGCAGCGGCAGCAGC
Mutation 4 in Human GDF5 promoter	Forward	GTCATGGTTTTTCCTGCCAAA
Mutation 5 in Human GDF5 promoter	Forward	GTAATGGTTTTTCCTGCCAAA
Mutation 6 in Human GDF5 promoter	Forward	GTCATGATTTTTCCTGCCAAA
Reverse primer for Mutation 4-6	Reverse	AGGAGTGGACTTTCAAAAGCAGC
Primer sequences for short hairpin RNA
Mouse Sox11 hairpin structure	Forward	GATGGAGATGACGATGAAGATGTGTGCTGTCCATCTTCGTCGTCGTCTTCATCTTTTT
	Reverse	AAAAAGATGAAGACGACGACGAAGATGGACAGCACACATCTTCATCGTCATCTCCATC
GFP hairpin structure	Forward	GAGGTTAGGGTTAAGATAAATGTGTGCTGTCCATTTGTCTTGACCCTGATCTCTTTTT
	Reverse	AAAAAGAGATCAGGGTCAAGACAAATGGACAGCACACATTTATCTTAACCCTAACCTC
Primer sequences for quantitative RT-PCR
Human SOX11	Forward	TGATGTTCGACCTGAGCTTG
	Reverse	TAGTCGGGGAACTCGAAGTG
Mouse Sox11	Forward	TCATGTTCGACCTGAGCTTG
	Reverse	TAGTCGGGGAACTCGAAGTG
Chick Sox11	Forward	TTCGACCTCAGCCTCAACTT
	Reverse	TAGTCGGGGAACTCGAAGTG
Mouse Gdf5	Forward	TGTAACCCCAAAAGGACAGC
	Reverse	CCAACTTCACGCTGCTGTTA
Chick Gdf5	Forward	AGAGAGGACTGCCTCAGCAC
	Reverse	TTTGGGACCTTTGGAGTCAC
Mouse Col2a1	Forward	CAACACAATCCATTGCGAAC
	Reverse	CAGTGCAGATCCTGGAGTGA
Mouse Sox6	Forward	GGATTGGGGAGTACAAGCAA
	Reverse	CATCTGAGGTGATGGTGTGG
Mouse Tnc	Forward	CCATGAAGGGATTCGAAGAA
	Reverse	TCATGCAGCTCGTACTCCAC
Mouse Gapdh	Forward	AACTTTGGCATTGTGGAAGG
	Reverse	ACACATTGGGGGTAGGAACA
Chick Gapdh	Forward	CCTCTCTGGCAAAGTCCAAG
	Reverse	CATCTGCCCATTTGATGTTG
